# Supplementary material for: The impact of vitamin D3 intake on inflammatory markers in multiple sclerosis patients and their first-degree relatives
Source: PLoS One. 2020 Apr 6;15(4):e0231145. doi: 10.1371/journal.pone.0231145 (PMC7135246; doi:10.1371/journal.pone.0231145)
Supplement: S1 Data — (ZIP) [file pone.0231145.s002.zip]

Archive with 3 entries (3 files):
- data/96.09.03.sav
- data/Output table 2 and figure 2.spv
- data/Output3 table 3 and figure 3.spv
